# Supplementary material for: Impact of Blood Pressure Levels During Pregnancy on Postpartum Hypertensive Outcomes: Insights from a Cohort Study
Source: J Clin Med. 2026 Jun 15;15(12):4646. doi: 10.3390/jcm15124646 (PMC13302391; doi:10.3390/jcm15124646)
Supplement: Supplementary file 1 [file jcm-15-04646-s001.zip]

Archive with 1 entries (1 files):
- jcm-4293434-supplementary.pdf
